# Supplementary material for: Rare case of severe non-calcific aortic stenosis in an achondroplastic dwarf: surgical consideration
Source: Interact Cardiovasc Thorac Surg. 2021 Nov 29;34(3):495–7. doi: 10.1093/icvts/ivab335 (PMC8860432; doi:10.1093/icvts/ivab335)
Supplement: ivab335_Supplementary_Data [file ivab335_supplementary_data.zip]

Archive with 3 entries (3 files):
- Figure S1.jpg
- Supplementary Data Figure S1.doc
- Supplementary Data Table S1.docx
